# Supplementary material for: Relationships and Mendelian Randomization of Gut Microbe-Derived Metabolites with Metabolic Syndrome Traits in the METSIM Cohort
Source: Metabolites. 2024 Mar 20;14(3):174. doi: 10.3390/metabo14030174 (PMC10972019; doi:10.3390/metabo14030174)
Supplement: Supplementary file 1 [file metabolites-14-00174-s001.zip]

Archive with 1 entries (1 files):
- metabolites-2912705-supplementary.pdf
